# Supplementary material for: Stability and Formulation of Erlotinib in Skin Creams
Source: Molecules. 2022 Feb 5;27(3):1070. doi: 10.3390/molecules27031070 (PMC8839675; doi:10.3390/molecules27031070)
Supplement: Supplementary file 1 [file molecules-27-01070-s001.zip]

Archive with 1 entries (1 files):
- molecules-1579234-supplementary.pdf
